# Supplementary material for: Distinct Actions of the Thyroid Hormone Transporters Mct8 and Oatp1c1 in Murine Adult Hippocampal Neurogenesis
Source: Cells. 2022 Feb 2;11(3):524. doi: 10.3390/cells11030524 (PMC8834272; doi:10.3390/cells11030524)
Supplement: Supplementary file 1 [file cells-11-00524-s001.zip]

Archive with 1 entries (1 files):
- cells-1504563-supplementary.pdf
